# Supplementary material for: The economic burden of treating uncomplicated hypertension in Sub-Saharan Africa: a systematic literature review
Source: BMC Public Health. 2022 Aug 8;22:1507. doi: 10.1186/s12889-022-13877-4 (PMC9358363; doi:10.1186/s12889-022-13877-4)
Supplement: Supplementary file 2 — Additional file 2. Data extraction template. [file 12889_2022_13877_MOESM2_ESM.xlsx]

## Sheet: Overall
Additional File 2: Data extraction template The full data extraction template created and used for the review containing the raw information and data from the studies without conversion of monetary values.
Study ID #	DOI	extraction date	title	author	country	year	Classification of design generating effectiveness or outcome data	Classification by health economic study design	retro-/prospective	cost estimation/costing approach used	model used	Aim	Perspective (public/private)	Urban/rural	Facility	data source for cost outcomes	data source for other outcome	time frame/data collection	sample size	sampling method	definition of BP	mean age	Female/Male	comparison	topic (intervention/burden)	complications	Subgroup analysis/Correlation tested	sensitivity analysis	cost effectiveness outcome	payment method	cost components	cost definition	costing perspective	Currency (reported)	time cost unit	scope (per patient/per population)	total cost (as mean)	direct cost (mean)	direct medical cost	consultation	Laboratory/diagnostic/test	treatment / medication per patient (mean)	other (Administrative, registration)	direct non medical	transport per patient	Food	other (sport,accomodation)	outpatient visit	inpatient admission
1	http://doi.org/10.1111/j.1365-3156.2011.02827.x	2021-01-11	Improved retention rates with low‐cost interventions in hypertension and diabetes management in a rural African environment of nurse‐led care: a cluster‐randomised trial	Labhardt, N. D. Balo, J-R. Ndam, M. Manga, E. Stoll, B.	Cameroon	2011	RCT	Cost-outcome description study	prospective	bottom up, prevalence based	no	To compare the effects of low‐level facility‐based interventions on patient retention rates for cardiovascular (CV) disease in an environment of task shifting and nurse‐led care in rural health districts in Central Cameroon secondary cost analysis	public (28) + missionary (2)	rural	nurse led health centers	medical records	interviews	6 months (recruitment, Aug 2008-Jan2009) 12 months (data entry, Mar 2009-Feb 2010)	130 (hypertension alone) 221 (total) 57 (hypertension+ impaired fasting glucose)	random sampling	patients diagnosed with uncomplicated hypertension	per intervention groups (not specific for BP): group 1: 59.9years group 2: 58.7years group 3: 60.8years	per intervention group (not specific): female: - group 1: 65.2% - group 2: 63.6% - group 3: 63.6% male: - group 1: 34.8% - group 2: 36.4% - group 3: 36.4%	yes (groups 1-3 (1: control, 2: incentives, 3: receiving letters)	specific intervention	no	yes (intervention groups)	no	no	no information	direct	medication, transportation	patient (intervention itself was provider (private foundation))	CFA (2010), converted to € 2010	per month	per patient						€ 1.1 +/- 0.9			€1.1 ± 1.0
31	doi: 10.11604/pamj.2020.37.122.21156	2022-01-06	Prescription of pharmacotherapy and blood pressure control among hypertensive outpatients in two semi- urban hospitals in Cameroon: a cross-sectional study	Dzudie, A. Fomo, M. F. Teuwafeu, D. G. Nkoke, C. Kenfack, A. Bonghaseh, D. T. Ekaney, D. Tantchou, A. Tantchou, C. Ngoa, L. S. E. Kengne, A. P. Choukem, S. P.	Cameroon	2020	NA	Cost description study	retrospective	bottom up, prevalence based	no	determine the commonly prescribed antihypertensive drugs either in single or combination therapy and evaluate the effects on BP control in a semi-urban setting in Cameroon	public	semi urban	2 secondary referral hospitals	medical records	questionnaire	4 months (Jan-Apr 2018)	408	consecutive/convenient sampling	hypertensive patients aged 21 years and above with a documented diagnosis of hypertension and on antihypertensive drugs for at least 15 days consulting as outpatients ≥140/90mmHg, stage 1: 140-159/90-99, stage 2: ≥ 160/100mmHg, uncontrolled: ≥140/90 (≤60years, with comorbidity), ≥ 150/90 (≥60, no comorbidity)	61.1 (+/- 12.2years)	female: 272 (66.7%), Male: 136 (33.3%)	yes (male, female/combination therapies)	burden	no	yes (on prescription pattern, combination therapy), chi-square, fisher exact test	no	no	282 paid OOP, 4 benefitted from insurance coverage (mean monthly income: female: 214.7$ male: 313.6$)	direct	medication	patient	US $ 2020? (converted from CFA (using a unit of 581)	per month	per patient						17.7 +/- 13.7$
2	http://doi.org/10.1186/s12913-017-2645-x	2021-01-14	Task shifting in the management of hypertension in Kinshasa, Democratic Republic of Congo: a cross-sectional study	Lulebo, A. M. Kaba, D. K. Atake, S. E. H. Mapatano, M. A. Mafuta, E. M. Mampunza, J. M. Coppieters, Y.	Democratic Republic of Congo	2017	observational study	Cost-outcome description study	retrospective	prevalence based, bottom up	no	to investigate the association between task shifting and HTN control in Kinshasa, DRC (+ cost analysis)	public	no information	Hospital + healthcare center (Kinshasa)	interview, questionnaire, medical records, invoices, bills	interveiw, questionnaire	2 months (Dec2015- Jan 2016)	260	convenient sampling	patients diagnosed with hyperetnsion uncontrolled hypertension (treatment +): - >= 140 /90 mmHg (without comorbidity) - >= 130/ 80mmHg (with comorbidity, e.g. diabetes, target organ damage)	59.5 years	Female: 46.9% Male: 53.1%	yes (cost at hospital/HC)	special intervention	no	yes (for BP control) logistic regression	no	no	no information	direct	laboratory, consultation, medication, transport, food	patient (no information stated) + companion	US $ (2016/ 2017)	per month	per patient		hospital: 34.2$ (95%CI: 27.6-40.9) healthcare center: 7.7$ (6.6-8.8)		H: 3.5$ (2.8-4.2) HC: 1.5$ (0.3-1.8)	H: 23.6$ (16.9-30.3) HC: 0.8$ (0.5-1.2)	H: 4.6$ (3.8-5.3) HC: 4.4$ (3.4-5.4)			H: 1.2$ (1.0-1.5) HC 0.7$ (0.5-0.9)	H: 1.4$ (1.0-1.7) HC: 0.2$ (0.1-0.4)
3	http://doi.org/10.2147/CEOR.S241591	2021-01-23	Cost of Hypertension Illness and Associated Factors Among Patients Attending Hospitals in Southwest Shewa Zone, Oromia Regional State, Ethiopia	Zawudie, A. B. Lemma, T. D. Daka, D. W.	Ethiopia	2020	NA	Cost description study	retrospective	prevalence based, micro costing, bottom up, for indirect: human capital approach	no	to estimate the total cost of hypertension illness and identify associated factors among patients	public (3) + NGO (1)	rural + urban	hospital (4 in Southwest Shewa zone)	questionnaire, interview, medical records, daily wage rate	/	3 weeks (13.08.18- 02.09.18)	349	convenient sampling (first was randomly selected)	prehypertension: BP 120- 139 /80-89 mmHg stage 1: BP 140-159/90-99 mmHg stage 2: >= 160/>= 100 mmHg	51 years	Female: 168 (48%) Male: 181 (52%)	no	burden of disease	no	yes (predictors of cost) multiple linear regression	no	no	no information	direct + indirect (for the user -> income loss)	laboratory, registration, medication, non medical (food, transport, sport, accomodation) for patient and caregiver	patient + companion	originally birr, converted to 2018 US $	per month (30 days)	per patient + per companion + per all participants	22.3 $ (+/-9.4)	11.4 $ (+/-7.1) (51%) patient: 8.8$ (+/-4.9) companion: 3.1$ (+/-4)	5.2±3.3 $ (4.8–5.5)		1.2$ (+/- 0.9) (17%)	prescribed drugs: - mean: 3.6 $ (+/- 1.9) (69%) non prescribed drugs: - mean: 3.7 (+/- 4.4)	registration: 0.38 $ (+/- 0.1) (7%)	non direct medical: 3.6 $ (+/- 3.2)	patient: 1.2$ (+/- 1.2) companion: 1.2 $ (+/- 1.2)	food during visit: - patient: 1.8$ +/- 1.5 - companion: 1.9$ (+/- 3.8)	sport: 4.1 $ +/- 4.2 (patient) other expenses: 2.4 $ (+/- 1.9) (companion)
4	http://doi.org/10.4172/2471-268X/1000147	2021-01-12	Out of pocket expenditures among hypertensive patients and their households who visit public hospitals in Addis Ababa, Ethiopia, 2016	Bedane, S. N.	Ethiopia	2018	NA	Cost description study	retrospective	bottom up, prevalence based	no	to determine out of pocket expenditures among hypertensive patients and their households who visit hospitals in Addis Ababa, Ethiopia, 2016.	public	urban	hospitals (5 in Addis Ababa)	questionnaire, interview	/	20 days (Sep 1st - Sep 20th 2016, collection)	422	simple random sampling	patients diagnosed with hypertension	48 years	Female: 139 (32.9%) Male: 283 (67.1%)	no	burden of disease	no	yes (correlation) multiple linear regression analysis	no	no	OOP	direct + indirect (only time, days, for the user)	laboratory, registration, medication (prescribed, non prescribed), transportation	patient + caregiver	birr (2016)	per month	per patient		290.74 birr (SD: 53.00)			24.11 birr (SD: 18.46)	prescription medication: 119.94 birr (SD: 41.19) non prescription medication: 67.95 birr (SD: 12.36)	5.00 birr (SD: 0.00)		5.79 birr (SD: 4.75)
5	https://doi.org/10.1136/bmjgh-2016-000280	2021-01-25	Out-of-pocket expenditures for prevention and treatment of cardiovascular disease in general and specialised cardiac hospitals in Addis Ababa, Ethiopia: a cross-sectional cohort study	Tolla, M. T. Norheim, O. F. Verguet, S. Bekele, A. Amenu, K. Abdisa, S. G. Johansson, K. A.	Ethiopia	2017	NA	Cost description study	retrospective	bottom up, prevalence based	no	to estimate the magnitude and intensity of catastrophic health expenditure and factors associated with catastrophic health expenditure for prevention and treatment of cardiovascular disease	public + private	urban + rural	hospitals (8 hospitals in Addis Ababa)	questionnaire, interview	/	4-8 weeks (Feb- Mar 2015)	235 (hypertension) 589 (total) (outpatient: 553, inpatient: 36)	purposive sampling (hospital selection), stratified sampling (hospital level), convenient sampling (patient level)	patiens diagnosed with hypertension	58 years	Female: 298 (51%) Male: 291 (49%)	yes (public/private, inpatient/outpatient)	burden of disease	yes (stroke, IHD)	yes (CHE covariates, income quintiles) t-test, logistic regression models	no	no	OOP (with different use of payments) current income: - none: 36.7% (outpatient (OP)), 71.0% (inpatient (IP)) - 100%: 48.0% (outpatient), 20.0% (inpatient) savings: - none: 89.1% (OP), 73.0% (IP) - 100%: 5.6% (OP), 14.0 % (IP) family support: - none: 59.7% (OP), 45.0% (IP) - 100%: 27.1% (OP), 39.0% (IP) Borrowing: - none: 98.6% (OP), 92.0% (IP) - 100%: 0.4% (OP), 5.0% (IP) Asset sale: - none: 99.3…	direct	laboratory, medication, consultation, non medical (transport, others)	household (no information stated)	US $ (2015) from birr	per year	per household		mean: 229.4 $ (+/- 444.2)										outpatient: 203.4 $ (+/- 398.6)	inpatient: 367.5 $ (+/- 517.1)
6	http://doi.org/10.2147/CEOR.S234674	2021-01-22	The Cost of Illness of Hypertension and Associated Factors at the University of Gondar Comprehensive Specialized Hospital Northwest Ethiopia, 2018	Adane, E. Atnafu, A. Aschalew, A. Y.	Ethiopia	2020	NA	Cost description study	retrospective	prevalence based, bottom up approach, indirect: human capital, replacement value approach	no	to identify the cost of illness of hypertension patients and associated factors at the University of Gondar comprehensive specialized hospital	public	rural + urban	university hospital (Gondar)	questionnaire, interview, medical records	/	12 months (2017-2018, collection) 2 months (Nov- Dec 2018, study conductement)	442	convenient sampling	patients diagnosed with hypertension	18-44: 40 (9.1%) 45-64: 275 (62.2%) >64: 127 (28.7%)	Female: 249 (56.3%) Male: 193 (43.7%)	no	burden of disease	no	yes (factors associated with cost) generalized linear model with gamma family and log lin function	no	no	no information	direct + indirect	laboratory, medication, direct non medical (transportation), hospitalization, rehabilitation	patient	ETB (2017)	per year	per patient	ETB 2510.32 ± 2152.80		direct medical: ETB 1526.63 ± 1300.75 (of total: 60.81%)		ETB 635.92 ± 782.81 (of direct medical: 41.66%)	ETB 890.70 ± 951.16 (of direct medical: 58.34%)			ETB 305.41 +/- 666.14 (of total: 12.17%)
33	http://dx.doi.org/10.1136/bmjopen-2020-039594	2022-01-06	Cost-effectiveness of a Community-based Hypertension Improvement Project (ComHIP) in Ghana: results from a modelling study	Pozo-Martin, F. Akazili, J. Der, R. Laar, A. Adler, A. J. Lamptey, P. Griffiths, U. K. Vassall, A.	Ghana	2021	observational study	Cost effectiveness analysis	prospective	prevalence based, bottom up	yes (markov)	To undertake a cost-effectiveness analysis of a Community-based Hypertension Improvement Project (ComHIP) compared with standard hypertension care in Ghana (primary outcome: hypertension control with intervention)	public + private	urban	hospital + healthcenters	surveys, clinical experts, NHIS; time sheets	surveys, clinical experts opinions	simulated time frame 10 years	sample for characteristics (142), for the simulatde cohort: 10,000	no information	adult individuals aged 18–79, being on hypertension treatment for 12 months	56.8	female: 62.7%, male: 37.3%	yes (standard care vs intervention)	intervention (community based)	yes (CVD; CHD, Death)	no	yes	yes (incremental cost per DALY averted)	no information	direct + indirect	not mentioned	societal, patient, provider	2017 US$ (US$1=GH₵4.38) annual discount 3%	per 10 years + per year	per 10,000 + per patient	62.13$ (all, patient) 51.06$ (patient, hypertension diagnostic) 29.83$ (patient, pharmacy visit) societal: grade 1: 150.41$ (year1), 134.27 $ (from year2 onwards) grade 2: 152.84$ (yr1), 136.54 (yr2) grade 3: 213.89 (yr1), 197.60 (yr2) provider: grade 3: 151.76$ (yr1), 135.47$ (yr2) grade2: 90.71$ (yr1), 74.41$ (yr2) grade1: 88.28$ (yr1), 72.14$ (yr2)	34.86$ (all, patient) 6.79$ (pharmacy visits, patient) 28.08$ (diagnostic visit, patient)	13.99$ (patient, all visits)	provider: grade 1: 0.3$ (yr1), 1.2 (yr2) grade2: 0.4 (yr1), 3.5 (yr2) grade3: 0.3 (yr1), 4.91 (yr2)	provider: grade 1: 15.7$ (yr1), 15.5$ (yr2) grade 2: 15.75 (yr1), 15.5 (Yr2) grade 3: 16.1 (yr1), 23.7 (yr2)	provider (only yr2 onward): grade 3: 88.63$ grade 2: 37.35$ grade 1: 37.35$		14.09 (patient, hypertension review visits) 6.79 (patient, pharmacy visits) 20.87 (patient, all)
7	https://doi.org/10.1093/heapol/13.3.249	2021-01-08	The cost-effectiveness of forty health interventions in Guinea	Jha, P. Bangoura, O. Ranson, K.	Guinea	1998	synthesis of several data sources, including RCTs, observational studies, and expert opinions	Cost effectiveness analysis	prospective	Top down, incidence based	no	to assess the costs and cost effectiveness of implementing an antihypertensive intervention	public	/	health center	data + protocols from hospitals, guidelines, expertes	published literature, observations, expert opinions	no information	target population 37,100	no information	patiens diagnosed with hypertension	no information	no information	no	specific intervention	no	no	no	yes (LYS, cost per life years saved)	no information	direct	medication, drugs, supplies, equipment, overhead, labour	provider	Guinean francs + US $ (year 1994)	per year	per patient (+ cost per year of life saved)		67,746( Guinean Francs)				drugs, supplies, equipment: 94%
8	http://doi.org/ 10.1371/journal.pone.0190113	2021-01-07	Cost and affordability of non-communicable disease screening, diagnosis and treatment in Kenya: Patient payments in the private and public sectors	Subramanian, S. Gakunga, R. Kibachio, J. Gathecha, G. Edwards, P. Ogola, E. Yonga, G. Busakhala, N. Munyoro, E. Chakaya, J.	Kenya	2018	NA	Cost analysis	retrospective	bottom up costing, prevalence based	no	to quantify patient payments to obtain NCD screening, diagnosis, and treatment services in the public and private sector in Kenya and evaluate patients’ ability to pay for the services	public/private/quasi public (faith, international agencys; here: MSF Belgium's Kibera South Health Center)	rural + urban	tertiary referral hospital (Nairobi Kenyatta National), Health care center (MSF-KSHC), two other hospitals in Nairobi	drug price lists, finance records, provider data (e.g. staff, pharamcy)	framework based on: common guidelines, interviews with specialists, published literature, databases	8 months (Mar - Oct 2016)	no information	no information/NA	hypertension	no information	no information	public/private	burden of disease	yes (acute myocardial infarct, angina pectoris, heart failure, CKD, stroke)	yes (affordability) with previously developed analytic variables	no	no	public: patients pay full acquisition cost of medication insurance coverage: 18% female, 21% male (covers inpatient admission, special diagnostic tests) A minority if individuals in Kenya have health insurance coverage and almost all employees in the formal sector, which is less than one-fifth of those employed, are covered through the National Hospital Insurance Fund (NHIF). The NHIF provides pa…	direct	screening, diagnosis, medication, consultation, admission	patient	Kenyan Shilling (2017) converted to US $	per year ( + per episode for complications), per visit for screening	per patient					screening: - public: 8.52$ - private 36.00$ diagnosis (other than screening): - public: 31.81$ - private: 127.96$	1 drug: - public: 25.64 $ -private: 418.20 $ 2 drug: - public: 67.25$ - private: 596.44$ 3 drug: - public: 81.20$ - private: 948.06$ 4 drug: - public: 110.33$ - private: / resistant: - public: 159.36$ - private: 987.17$
9	http://doi.org/10.1371/ journal.pone.0218256	2021-01-27	Cost-effectiveness of risk stratified medication management for reducing premature cardiovascular mortality in Kenya	Subramanian, S. Hilscher, R. Gakunga, R. Munoz, B. Ogola, E.	Kenya	2019	Meta-analysis of RCTs	Cost utility analysis	prospective	incidence based, bottom up	microsimulation, incidence based	to assess the cost-effectiveness of a risk stratified approach to medication management in Kenya in order to achieve adequate blood pressure control to reduce CVD events	/	/	/	published literature on costing in Kenya	Kenya Step wise survey, life tables	lifespan of the cohort	1,000,000 (simulated cohort)	no information/NA	risk levels: - very low: SBP< 120, DBP <80, 10 y CVD risk <10% - low: 120<= SBP < 140, 80 <= DBP< 90, 10 y CVD risk <10% - moderate: 140<= SBP< 160, 90 <=DBP < 100, 10 y CVD risk <20% - high: SBP>= 160, DBP>= 100, 10 y CVD risk >= 20 %	no information	Female: 50% Male: 50%	interventions compared: - no intervention: base case - management for 50 % classified high risk - management for 50% classified high and moderate risk	specific intervention	yes (cardiac arrest, Myocardial infarct, angina pectoris, stroke)	yes (different risk groups)	yes (one way)	yes (ICER, DALY)	no information	direct cost (+ DALY gained, ICER per DALY gained, additional cost for the intervention)	medication	healthsystem	US $ (2017)	per year	per patient + per population (100,000)						base case: 378$ low: 76$ (public) high: 679$ (private)
10	http://dx.doi.org/10.2471/BLT.15.156513	2021-02-09	Outcomes and costs of implementing a community-based intervention for hypertension in an urban slum in Kenya	Oti, S.O. van de Vijver, S. Gomez, G. B. Agyemang, C. Egondi, T. Kyobutungi, C. Stronks, K.	Kenya	2016	observational study	Cost-outcome description study	retrospective	yes (top down costing)	no	To describe the processes, outcomes and costs of implementing a multi-component, community-based intervention for hypertension among adults aged > 35 years in a large slum in Nairobi, Kenya	public + private	urban (slum)	primary healthcare facilities (2, Korogocho Slum)	financial records, interviews with staff	administrative records, activity reports, minute of meetings, others records, surveys,	18 months (start Aug 2012)	target population 6780 screened and counselled: 4049 with BP: 976	random sampling (population level survey), convenient sampling (clinic level survey)	>= 140/90 mmHg BP, patients with elevated BP in the inital screening were referred to the hospital	no information	no information	no	specific intervention	no	yes intervention components)	no	no	mostly OOP clinic services were subsizidized medication paid OOP, consultation and laboratory were free	direct (+ cost for intervention, awareness and screening, retention in care, BP control)	treatment	provider	US $ (2013)	per study period	per patient + per all participants						123$
11	http://doi.org/10.1002/hpm.2752	2021-01-26	Patient costs of hypertension care in public health care facilities in Kenya	Oyando, R. Njoroge, M. Nguhiu, P. Kirui, F. Mbui, J. Sigilai, A. Bukania, Z. Obala, A. Munge, K. Etyang, A. Barasa, E.	Kenya	2019	NA	Cost description study	retrospective	bottom up, prevalence based, indirect: human capital approach	no	to determine the costs associated with accessing hypertension care from the patient perspective	public	rural	hospital + healthcare center (Kilifi, Bungoma counties)	questionnaire, interview	/	6 months (June - Dec 2017)	212	purposive sampling (hospital selection), convenient sampling (patient level)	self reported hypertension, treated with antihypertensives, recevied treatment for a minimum of 6 months	60 years	Female: 162 (76.4%) Male: 50 (23.6%)	different disease episodes (check up, sick visit, inpatient, medicine collection)	burden of disease	no	yes (care seeking episodes)	no	no	OOP (methods of payment: borrowing (25.1%), sale of assets (31%), savings (43.9%)) insurance (with: 42, without: 169) none recieved reimbursements for OOP from insurance or employer	direct + indirect	diagnostic, consultation, medication, nonmedical (transport, food, accomodation)	patient + caregiver	US $ (2017)	per year	per patient	476.5 $ (CI95%: 397.8‐555.2) - sick visit: 511.7$ (348.2‐675.2) - inpatient admission: 157.5$ (99.1‐215.8) - medicine collection: 70.6$ (60.3‐81.0) - diagnostic visit: 42.6$ (35.5‐50.0) - scheduled clinic visit: 84.9$ (71.4‐98.5)	304.8 $ (235.7‐374.0) - sick visit: 398.2$ (242.7‐553.7) - inpatient admission: 90.3$ (48.7‐131.8) - medicine collection: 46.4$ (36.8‐55.9) - diagnostic visit: 31.8$ (21.9‐41.7) - scheduled clinic visit: 53.6$ (43.3‐63.9)		57.7$ (43.7‐71.6), (16.7%) - sick visit: 79.0$ (49.2‐108.8), (18.2%) - inpatient admission: 50.8$ (25.1‐76.5), (49.8%) - scheduled clinic visit: 11.0$ (9.0‐13.1), (17.9%)	9.3$ (6.0‐12.7), (14.4%)	168.9 $ (132.5‐205.4), (42.4% of direct) - sick visit: 140.8$ (91.7‐189.9), (38.3%) - inpatient admission: 24.0$ (12.3‐35.6), (22.5%) - medicine collection: 37.4$ (29.0‐45.8), (75.2%) - scheduled clinic visit: 35.9$ (26.4‐45.5), (45.8%)			126.7$ (77.6‐175.9), (38.4%) - sick visit: 173.9$ (58.0‐289.7), (42.2%) - inpatient admission: 14.1$ (5.4‐22.9), (15.7%) - medicine collection: 36.4$ (25.5‐47.3), (20.7%) - diagnostic visit: 36.1$ (25.9‐49.9), (74.2%) - scheduled clinic visit: 20.0$ (16.0‐24.0), (34.0%)	food: 46.3$ (28.3‐64.4), (2.2%) - sick visit: 4.6 (0.9‐8.2), (1.3%) - inpatient admission: 28.3 (3.3‐53.3), (12.0%) - medicine collection: 24.0 (7.3‐40.6), (4.1%) - diagnostic visit: 24.4 (11.5‐37.3), (11.3%) - scheduled clinic visit: 19.1 (8.3‐30.0), (2.3%)	accomodation: 27.8$ (4.4‐60.0), (0.3%)
12	http://doi.org/10.4236/wjcd.2019.96035	2021-01-12	Management of Hypertension (HTN) in a Cardiology Department in Bamako (Mali): Financial Aspects	Bâ, H. O. Menta, I. Sangaré, I. Sidibé, N. Camara, Y. Coulibaly, S. Camara, H. Fofana, C. H. Traoré, . Sogodogo, A.	Mali	2019	NA	Cost analysis	prospective	prevalence based, bottom up	no	to estimate costs related to insurance status	public	no information	university Hospital (Bamako)	medical records, interview	/	8 months (patient selection, Jan 1st- Aug 31st 2016)	922 (280 new/not treated hypertensives)	convenient sampling	patients newly diagnosed with hypertension or not yet treated	53.26 years	Female: 168 (60%) Male: 112 (40%)	yes (with/without insurance)	burden of disease	no	yes (insurance) variance analysis, chi square test	no	no	with insurance (covered 2/3 for consultation/labor + 4/5 hospitalisation): 65 (23%) without insurance: 215 (76.8%)	direct	ECG, Blood test, Echocardiography, X Ray, Consultation, medication (cardiovascular, non cardiovascular), transportation, other costs	payer (patient + insurance)	FCFA (2016)	per stud period (8 months)	per patient		57,018 +/- 58 FCFA (CI95%: 50,139 - 63,897) Ins+: 79,670 +/- 52 (66,777 - 92,563) Ins-: 50,072 +/- 58 (42,182 - 57,963)		total: 3351 FCFA +/- 28 (CI95%: 3014 - 3687) Ins+: 4064 +/- 34 (3210 - 4917) Ins-: 3124 +/- 25 (2774 - 3474)	Chest X ray: - total: 13,000 ± 13 [7629 - 18,371] - Ins+: 21750 ± 11 [4398 - 39,102] - Ins-: 11,409 ± 13 [5523 - 17,295] ECG: - total: 6064 ± 26 [5684 - 6446] - Ins+: 5115 ± 88 [4871 - 5360] - Ins-: 6460 ± 29 [5944 - 6976] Blood test: - total: 18,813 ± 14 [16,735 - 20,891] - Ins+: 21514 ± 12 [1,7912 - 25,117] - Ins-: 17,775 ± 14 [15,248 - 20,303] Echocardiography: - total: 13,777 ± 42 [13,055 - 1…	cardiovascular medication: - total: 19,255 ± 17 [16,627 - 21,883] - Ins+: 27703 ± 20 [21,910 - 33,497] - Ins-: 16,010 ± 15 [13,289 - 18,732] non cardiovascular medication: - total: 9891 ± 91 [6497 - 13,286] - Ins+: 15388 ± 85 [6479 - 24,296] - Ins-: 8517 ± 88 [4771 - 12,264]			transportation: total: 11,182 +/- 39 (6443 - 15,920) Ins+: 6887 +/- 16 (2763 - 11,010) Ins-: 12,439 +/- 44 (6428 - 18,450)		not specified other costs: - total: 28,718 ± 20 [21,352 - 36,084] - Ins+: 30748 ± 26 [9055 - 52,441] - Ins-: 28,041 ± 19 [20,077 - 36,006]
13	http://doi.org/HJH.0b013e32832a9ba3	2021-01-11	The global cost of nonoptimal blood pressure	Gaziano, T. A. Bitton, A. Anand, S. Weinstein, M.	multiple (Sub Saharan africa + others)	2009	NA	Cost analysis	prospective?	bottom up, for indirect: willingness to pay approach	Markov Model, incidence based	to assess the costs of ischemic heart disease and stroke attributable to nonoptimal blood pressure as well as the healthcare costs associated with treating blood pressure itself.	/	/	/	WHO cost estimates, hospital data, international Drug price indicator	Global burden of disease project, published literature,	model over 10 years	several millions (projected in the world) from another study (Global burden of blood-pressure-related disease, 2001)	no information/NA	SBP >115mmhg, elevated BP	no information	no information	no	burden of disease	yes (Myocardial infarct, stroke)	yes (world regions)	no	no	no information	direct + indirect (welfare losses for SSA)	medication, consultation, screening, outpatient visit	societal (no information stated)	US $ (2001)	per year +per 10 years	per region + world (+ treatment input per capita)
14	http://dx.doi.org/10.4236/ojpm.2014.44021	2021-01-15	Anti-Hypertensive Prescription and Cost Patterns in an Outpatient Department of a Teaching Hospital in Lagos State Nigeria	Obsigun, A. Okwor, T.	Nigeria	2014	NA	Cost description study	retrospective	bottom up, prevalence based	no	identifying the patient parameters, associated co-morbid conditions, the prescribing patterns and cost of prescription for the treatment of hypertension	public	no information	outpatient clinic at University hospital (in Lagos state, Idi Araba)	medical records, pharmacy price list	/	7 months (Feb - Aug 2012, treatment period)	147	no information	patients diagnosed with hypertension	54 years	Female: 77 (52.4%) Male: 70 (47.6%)	no	burden of disease	no	yes (for comorbidities) fisher's exact test	no	no	no information (in introduction: most patients pay out of pocket)	direct	medication	patient (no information stated)	Naira (2012)	per month	per patient (stated as per prescription)						₦ 6611.47
15	http://doi.org/10.1186/s12913-019-4202-2	2021-01-29	Antihypertensive prescription among black patients without compelling indications: prescription, effectiveness, quality and cost of medication	Akunne, O. O. Adedapo, A. D. A.	Nigeria	2019	NA	Cost analysis	retrospective	prevalence based, bottom up	no	to assess prescription patterns and quality, BP control and effect of therapy, cost of medicaitno	public	no information	clinics at University hospital (in Ibadan)	medical records	/	6 months (Nov 2011- Apr 2012)	1050	conventient sampling	patients receiving treatment for hypertension (inlcuding lifetime) uncontrolled BP: >= 140/90mmHg controlled: <140/90mmHg	59.9 years	Female: 646 (61.5%) Male: 404 (38.5%)	yes (different medication combinations)	burden of disease	no	yes (number of drugs, age, sex, control) chi square test, correlation test	no	no	no information (in discussion: patients are required to pay out of pocket for medications)	direct	medication	patient (no information stated)	Naira (2011)	per month + per day	per patient (+ sum of all participants)						₦ 3021.7 (month) ₦ 100.7 (day)
16	http://doi.org/10.4103/1119-3077.188709	2021-01-15	Antihypertensive use, prescription patterns, and cost of medications in a Teaching Hospital in Lagos, Nigeria	Bakare, O.Q. Akinyinka, M.R Goodman, O. Kuyinu, Y. A. Wright, O. K. Adeniran, A. Odusanya, O. O. Osibogun, A.	Nigeria	2016	NA	Cost description study	retrospective	prevalence based, bottom up	no	to identify the most prescribed antihypertensive drugs, its prescription patterns, associated comorbidities, cost of medications, and laboratory investigations	public (state owned)	no information	outpatient clinic at University hospital (in Lagos state, Ikeja)	medical records, pharmacy price list	/	8 weeks (Mar- Apr 2015, data collection) 48 months (Jan 2011- Dec 2014, treatment period)	200	simple random sampling	patients diagnosed with hypertension	58.44 years	Female: 130 (65%) Male: 70 (35%)	no	burden of disease	no	no	no	no	no information (in introduction: is borne almost entirely by the individual as the method of health‐care financing is still mostly from out‐of‐pocket payment)	direct	medication, laboratory	patient (no information stated)	Naira (2014/2015)	per month (laboratory test not clearly stated)	per patient (stated as per prescription)					₦ 8434.38	₦ 2045.00
17	http://doi.org/10.1186/1475-9276-10-50	2021-01-16	Constraints to universal coverage: inequities in health service use and expenditures for different health conditions and providers	Onwujekwe, O. Onoka, C. Uzochukwu, B. Hanson, K.	Nigeria	2011	NA	Cost analysis	retrospective	prevalence based, top down	no	informations on health seeking and economic burden of different health conditions level of healthcare payments in public and private sector and the distribution across socioeconomic and geographic population groups	public + private	rural + urban (2+2)	multiple (households were questionned on what facilities were visited)	questionnaire, interview	/	12 -24 months (2008-2009) (not clearly stated)	140 (outpatient visit) 14 (inpatient admission) (full sample 4873)	random sampling	hypertension	41.6 years (not specific for hypertension)	(not specific) Female: 4383 (89.9%) Male: 490 (10.1%)	yes (different providers, public/private, income groups (not specific for hypertension))	burden of disease	no	yes (SES/income quintiles, rural/urban) chi squared test, Kruskal Wallis non parametric test	no	no	no information (in introduction: households bear dispro- portionate proportion of health system costs arising from prevailing user fees regimen and dominance of out-of-pocket payments)	direct	outpatient care, inpatient admission, transportation	household	Naira (2008/2009)	per month	per household									₦ 468.9 (+/- 1,059.2)			₦ 5,843.1 (+/- 7,362.7)	₦ 13,575.0 (+/- 13,575.1)
18	http://doi.org/10.1186/1478-7547-11-2	2021-02-10	Cost-utility analysis of antihypertensive medications in Nigeria: a decision analysis	Ekwunife, O. I. Okafor, C. E. Ezenduka, C. C. Udeogaranya, P. O.	Nigeria	2013	Meta-analysis of RCTs	Cost utility analysis	prospective	incidence based, bottom up	Markov Model, incidence based	to evaluate the cost-effectiveness of drugs from 4 classes of antihypertensive medications commonly used in Nigeria	/	/	/	drug price list	surveys, published literature	model over 30 years	1000 (simulated)	no information/NA	risk index patients: - low: highest 10 year risk of stroke/CHD <15% at the age of 50 - medium: 10 year risk 15-20% at the age of 50 - high: 10 year risk >20% at the age of 50	no information	no information	interventions: - null scenario: patients at asymptomatic stages are not receiving medications under evaluation, costs for compliations/hospitalizations was assessed - 3 different risk scenarios (see patient)	specific intervention	yes (stroke, CHD)	yes (drug types)	yes (probabilistic, Monte Carlo simulations)	yes (EVPI, EVPPI, ICER, willingness to pay)	no information	direct cost (+ EVPI for opportunity cost)	medication (single, EVPPI)	provider (third party payer)	US $ (2010)	per year	per patient						Thiazide: 89.69 $ Propanolol: 103.36 Lisinopril: 404.08 Nifedipine: 294.72
19	http://doi.org/10.1371/journal.pone.015725	2021-02-08	Costs and Cost-Effectiveness of Hypertension Screening and Treatment in Adults with Hypertension in Rural Nigeria in the Context of a Health Insurance Program	Rosendaal, N. T. A. Hendriks, M. E. Verhagen, M. D. Bolarinwa, O. A. Sanya, E. O. Kolo, P. M. Adenusi, P. Agbede, K. Van Eck, D. Tan, S. S.	Nigeria	2016	observational study	Cost utility analysis	prospective	top down	Markov Model, incidence based	to evaluate the costs and cost-effectiveness of hypertension care provided within the Kwara State Health Insurance (KSHI) program	public / private partnership	rural (rifk factor distribution from a rural survey, Kwara state)	/	WHO estimates, local operators, literature	survey, published literature,	model over 10 years	10,000 (simulated)	no information/NA	hypertension definition: - no hypertension: <140/90 mmHg - stage 1: 140-159/90-99mmHg - stage 2: >160/100 mmHg	no information	Female: 55% Male: 45%	insurance program vs no program (for risk approaches: Framingham, Rapsomaniki, Lawes)	specific intervention	yes (stroke (acute, follow up), CHD event)	yes (for risk groups)	yes (probabilistic, Monte Carlo simulations + one way)	yes (DALY, ICER)	29% coverage in insurance program	direct (+ DALY, ICER)	screening, treatment, above service delivery costs (+ total costs for intervention)	provider (healthcare provider)	US $ (2012)	per year (as input) + per 10 years	per patient (input), per cohort (10,000)					5$ (4-6)	112$ (101-126)
20	http://doi.org/10.1097/HJH.0000000000000402	2021-01-10	Costs of cardiovascular disease prevention care and scenarios for cost saving: a micro-costing study from rural Nigeria	Hendriks, M. E. Bolarinwa, O. A. Nelissen, H. E. Boers, A. C. Gomez, G. B. Tan, S. S. Redekop, W. Adenusi, P. Lange, J. M. A. Agbede, K.	Nigeria	2015	NA	Cost minimization analysis	retrospective (cohort study was prospective))	prevalence based, bottom up + top down	no	To assess the costs of cardiovascular disease (CVD) prevention care according to international guidelines, in a primary healthcare clinic in rural Nigeria, participating in a health insurance programme change in costs with different scenarios for care was explored, including the potential implementa- tion of a fixed-dose combination pill	private	rural (Kwara state)	hospital (Ogo Oluwa)	observation, interviews, staff activity logs, hospital supplier data	cohort study (QUICK)	15 months (Mar 2011- May 2012, study data) 18 months (Dec 2010- May 2012, payment data)	322 (total 349)	convenient sampling	patients diagnosed with hypertension	not specific: 57 years	not specific: - Female: 195 (55.9%) - male: 154 (44.1%)	yes (different CVD prevention scenarios, hypertension treatment strategys)	burden of disease (different treatment approaches)	no	yes (scenario analysis)	yes (univariate)	no	95% were covered with HCHC insurance program (covered common medical problems)	direct	laboratory, consultation, medication, building, overhead	provider (healthcare provider)	US $ (2010-2012)	per year	per patient		117.80$ (range: 107.24-132.11$)	66.78$	6.37 $	31.31 $	28.77$		51.03$
32	https://doi.org/10.1080/00185868.2021.1916416	2022-01-06	Drug Utilization Evaluation of Medications Used by Hypertensive Patients in Hospitals in Nigeria	Oamen, T. E. Osemene, K. P.	Nigeria	2021	observational study	Cost minimization analysis	retrospective	prevalence based, bottom up	no	to conduct drug utilization evaluation of the medications used by hypertensive outpatients in hospitals in Nigeria comparative cost- analysis of medications used in a secondary and tertiary referral heath facilities in Nigeria cost-minimization analysis of the most prescribed and highest cost contributing anti- hypertensive in both referral centers.	public	/	hospital (secondary + tertiary)	medical records	medical records	2017 (1 year period)	145 (secondary), 110 (tertiary) = 255	random sampling	outpatient patients diagnosed with hypertension, with at least 6 regular clinilc visits over 1 year (exclusion: unconfirmed, inpatient, missed more than 2 visits)	<30: 4 31-40: 11 41-50: 33 51-60: 62 ≥60: 145	male: 82 (32%) female: 173 (68%)	yes (facility types)	burden	no	yes (branded vs generic) t-test	yes	yes (cost minimization analysis, cost savings)	no	direct	medication	patient	in Naira and converted to US $ (2017)	per prescription/visit, per year (As a total)	patient						tertiary: 28.0$ secondary: 32.5$
21	X	2021-01-27	The managed hypertensive: the costs of blood pressure control in a Nigerian town	Ilesanmi, O. S. Ige, O. K. Adebiyi, A. O.	Nigeria	2012	observational study	Cost effectiveness analysis	retrospective	prevalence based, bottom up	no	to assess financial implication and cost effectiveness of hypertension treatment in a rural Nigerian town	public	rural	regional hospital	medical records, price list	/	9 years (patient records, 2001-2010) no data on collection	250	no information	patients diagnosed with hypertension stage of hypertension (JNC 7 classification): - stage 1: 140-159/90-99 mmHg - stage 2: >=160/>=100 mmHg	61 years	Female: 148 (59.2%) Male: 102 (40.8%)	yes (different age groups, comorbidities, number of drugs, stage)	burden of disease	no	yes (different drugs) student t test	no	yes (CER, RCER for different medication combinations)	OOP	direct (+ CER)	medication + tranportation	patient (no information stated)	Naira (2010)	per month	per patient		₦1440 +/- 560				median: ₦900, (range:800- 3000), Mean: N1430 Drug groups: cost for different therapies - CA: ₦800.00($5.3) - Diuretics: ₦300.00($ 2) - D + CCB: ₦1200.00($ 8) - D + CA: ₦1200.00($ 8) - D+ ACEI:₦1300.00($8.6) - D+BB: ₦1400.00($9.3) - D + CCB + CA: ₦2000.00($13.3) - D + CA + ACEI: ₦2100.00 ($14) - CA + CCB: ₦1700.00($11.3) - others: ₦3000.00($20)			visit frequency: - weekly: ₦480.00 - fortnightly: ₦240.00 - monthly: ₦120.00 - two monthly: ₦60.00 mean: 50820Naira/250 = 203.28N
22	http://dx.doi.org/10. 1136bmjgh-2019-001449	2021-01-08	Cost of integrated chronic care for severe non-communicable diseases at district hospitals in rural Rwanda	Eberly, L. A. Rusangwa, C. Neal, C. C. Mukundiyukuri, J. P. Mpanusingo, E. Mungunga, J. C. Habineza, H. Anderson, T. Ngoga, G. Dusabeyezu, S.	Rwanda	2019	NA	Cost description study	retrospective	top down, prevalence based	no	to assess the start up and maintenance costs of the NCD clinic	public	rural	hospital (Butaro district)	medical records, clinical administrative data (invoices, bills, finance sheets)	/	12 months (Jul 13- Jun 14)	223 (total: 632)	convenient sampling	patients diagnosed with hypertension	no information	no information	no	specific intervention	no	no	no	no	no information	direct	diagnostic, medication, shared consumables, operating cost (start up cost (construction, baseline NCD training, Clinic equipment and supplies), annual operating cost (Labour, Medication, Facility and maintenance, social services, Laboratory testing, Miscellaneous consumables, NCD refresher training))	public provider (stated: facility)	US $ (2014)	per year	per patient (+ start up, operating cost for th whole clinic)		73.44$			5.95$	6.80$					operating cost: 58.66$ shared consumables: 2.03$
23	http://doi.org/10.15406/mojph.2020.09.00321	2021-01-26	The cost of providing hypertension health care in public health facilities case study of the NCD clinic at Rwinkwavu district hospital	Ndagijimana, D. Gauthier, B. H. Mureithi, C. Kennedy, A.	Rwanda	2020	NA	Cost analysis	retrospective	top down, prevalence based	no	To estimate the cost of providing hypertension care services in monetary values in Rwinkwavu District Hospital To determine the cost of each stage of hypertension health care services per patient over the period of 1 year.	public	rural	district hospital (Rwinkwavu)	medical records, price list	/	12 months (Jan-Dec 2013)	68	no information	patiens diagnosed with hypertension (+ hypertension phases: acute, chronic)	no information	Female: 74% Male: 26%	yes (stages)	burden of disease	no	Yes (stage)	no	no	94% were covered by insurance	direct	capital cost, recurrent cost, medicine, utilities, equipment, cost of human resources	public provider (facility)	RWF (2013)	per year (+ per month for some items)	per patient (average per year) + for the hospital as a whole		40,933 Rwf - stage 1: 25,431 Rwf - stage 2: 54,812 Rwf - stage 3: 82,078 Rwf				778.663
24	http://doi.org/10.1186/1471-2458-6-9	2021-01-31	Prevalence of cardiovascular risk factors in a middle-income country and estimated cost of a treatment strategy	Bovet, P. Shamlaye, C. Gabriel, A. Riesen, W. Paccaud, F.	Seychelles	2006	NA	Cost analysis	retrospective	prevalence based, bottom up	no	to assess the prevalence of risk factors for CVD to estimate the direct costs for treating individuals at increased CVD risk (high risk strategy)	public	/	primary care	prices list hospital	survey	no information	1255	random sampling	BP stages: - 1: 140-159/90-99 - 2: >=160/100 treatment for medium/high risk CVD	no information	no information	yes (2004/2005, different BP levels)	burden of disease	no	yes (risk groups)	no	no	healthcare is available at no direct cost at the point of delivery to all residents through a National Health System (some private doctors have a fee- oaying basis)	direct	treatment, medication (other costs were not specific for BP)	provider	US $, SCR (2005)	per year (+ per day for medication)	per patient + total population		2004: 30.4 $ 2005: 11.2 $				monotherapy: 0.52 SCR (2004), 0.21 (2005) Bi-therapy: 2.51 (2004), 0.92 (2005) Tri - therapy: 4.08 (2004), 1.46 (2005) Quadri-therapy: 7.45 (2004), 2.66 (2005)
25	http://doi.org/10.1093/heapol/czv023	2021-01-17	Cardiovascular disease and impoverishment averted due to a salt reduction policy in South Africa: an extended cost-effectiveness analysis	Watkins, D. A. Olson, Z. D. Verguet, S. Nugent, R. A. Jamison, D.T.	South Africa	2016	meta-analysis of observational studies	Cost effectiveness analysis	retrospective (for cost analysis)	bottom up	ECEA salt reduction model, prevalence based	to estimate the health and broader economic impact of South Africa’s salt policy targets	private + public	/	/	fee schedules, drug price lists	surveys, epidemiologic studies	Model over 10 years	1,000,000 (simulated)	no information/NA	hypertension, defined as elevated BP (risk modellation)	(only age in percent for different age groups/income quintiles)	no information	yes (income quintiles, payer categories)	specific intervention	yes	yes (income quintiles)	yes (univariate)	yes (deaths averted, CHE cases averted, poverty cases averted)	OOP for public facilities (H0: fully subsidized - H3: unsubsizidized) and private facilities (uninsured, insured)	direct (+ costs/savings of intervention)	diagnostic, medication (+ facility, provider, diagnostic, treatment (intervention))	patient (for hypertension cost)	US Dollar (2012)	per year	per household/patient		per income quintiles: -Q1 (poorest): 2 $ -Q2: 4$ -Q3: 7$ -Q4: 12$ -Q5: 24$ per payer category: -H0: 0$ -H1: 5$ -H2: 29$ -H3: 60$ -Private insured: 12$ -Private uninsured: 87$
26	http://doi.org/10.1161/CIRCULATIONAHA.105.535922	2021-01-27	Cost-Effectiveness Analysis of Hypertension Guidelines in South Africa	Gaziano, T. A. Steyn, K. Cohen, D. J. Weinstein, M. C. Opie, L. H.	South Africa	2005	meta-analysis of observational studies and RCTs	Cost effectiveness analysis	prospective	bottom up, incidence based	Markov Model, incidence based	to compare different guidelines and cost effectiveness (7 guidelines: 1 without any antihypertensive prescription therapy, 2 based on BP levels, 4 based on absolute CVD risk level)	/	/	/	scale of benefits south africa, published literature	South african demogrpahic and health survey, common guidelines, epidemiological studies	Model over 10 years	10,000,000 (simulated)	no information/NA	see different guidelines	no information	no information	guidelines compared: - 1995 South African Hypertension society guidelines: treatment for patients >160/95 mmHg or >140/90 mmHg (+ Diabetes) - 2001 South African Hypertension society guidelines: treatment for patients >140/90 mmHg or 130/85mmHg (+ diabetes) after lifestyle changes failed to reduce the above levels - absolute risk approaches: CVD risk over the next 10 years of more than 15% (or 20%…	special intervention (comparison of guidelines))	yes (CVD events: stroke, CABG (bypass), catheter based revascularization, CHD annual treatment costs: post CHD (heart disease))	yes (different guidelines/approaches)	yes (univariate + multivariate/Monte Carlo simulations)	yes (incremental cost, QALY, ICER)	no information	direct (+ QALYs, ICER) total cost for different guideline approaches	treatment (consisting of screening, medication, administration)	healthsystem	US $ (2001)	per year (treatment cost) per 10 years (total)	per patient (treatment) per population (10 Millions) for total						86$ (range: 43$- 192$) (on treatment)
27	http://doi.org/10.1186/1471-2458-14-240	2021-01-17	Hypertension education and adherence in South Africa: a cost-effectiveness analysis of community health workers	Gaziano, T. A. Bertram, M. Tollman, S. M. Hofman, K. J.	South Africa	2014	Meta-analysis of RCTs	Cost effectiveness analysis	prospective	Top down, incidence based	Markov Model, incidence based	To determine whether training community health workers (CHWs) about hypertension in order to improve adherence to medications is a cost-effective intervention	/	rural + urban (as intervention parameters)	primary health care system (as the intervention was based on community health workers)	WHO Choice	census data, south african demogrpahic and health survey, published literature	no information	no information	no information/NA	hypertension	no information	no information	yes (CHW intervention/usual care)	specific intervention	no	yes (population density)	yes (probabilistic)	yes (DALY, ICER)	no information	direct cost (+ Intervention, DALY, ICER)	laboratory, treatment	provider	US $ (2012)	per year (+ per lifetime for total cost, per day for some inputs)	per patient + (intervention)		2133.03 $ (lifetime cost, standard care)			6$	28.87$ - 88.03$
28	http://dx.doi.org/10.1016/ S2214-109X(18)30450-9	2021-02-10	Implications of scaling up cardiovascular disease treatment in South Africa: a microsimulation and cost-effectiveness analysis	Basu, S. Wagner, R. G. Sewpaul, R. Reddy, P. Davies, J.	South Africa	2019	meta-analysis of observational studies	Cost effectiveness analysis	prospective	top down	microsimulation, incidence based	to assess how cardiovascular risk factors are distributed across lower-income versus higher-income populations in South Africa, and which cardiovascular treatments should be prioritised to estimate the health and economic implications of scaling up treatment to meet recommendations in two alternative guidelines (PEN, SA PC 101) to investigate whether implementation of either guideline would lead …	/	/	/	fee schedules, national health services	South african national Health and nutrition examination survey, census data, statistics South africa	lifespan of the cohort	7,099 (simulated) (total: 17,633 (simulated, total with other diseases)	no information/NA	hypertension: >= 140/90mmHg or being on BP treatment	no information (not specific)	no information (not specific)	yes (base case/WHO PEN/ SA PC 101)	specific (different guidelines)	yes (Myocardial infarct, stroke, congestive heart failure)	yes (race, SES, guidelines)	yes (Monte carlo simulations)	yes (DALY, ICER)	no information	direct (+DALY, ICER)	laboratory, consultation, treatment	healthsystem	US $ (2018)	per year	per patient + per 1000 people				physician visit: 20$ nurse visit:37$	9$	Thiazide: 52$ ACEI:69$ CCB: 34 $ BB: 1$
29	X	2021-01-31	Improving cost-effectiveness of hypertension management at a community health centre	Edwards, P. R. Lunt, D. W. Fehrsen, G. S. Lombard, C. J. Steyn, K.	South Africa	1998	observational study	Cost-outcome description study	prospective?	bottom up costing, prevalence based	no	To describe the prescription pattem for hypertension at a community health centre (CHC) to evaluate the impact of introducing treatment guidelines and restricting availability of less cost-effective antihypertensive drugs on prescribing patterns, costs of drug treatment and blood pressure (BP) control	public	no information	Community health care center	medical records, consultation, pharmacy data	/	12 months (1992)	1084	convenient sampling	patients diagnosed and treated for hypertension	no information	no information	yes (different interventions: before, stepped care guidelines, CHC drug reduction)	specific intervention (different guidelines)	no	yes (intervention/drug groups)	no	no	no information	direct	medication	provider (pharmacy)	Rand (1992)	per month (+ per year for costs averted)	per patient (+ per all participants for costs averted)						Before: -first visit: R8.24 -last visit: R6.25 After: new consultant intervention: - first: R4.95 - last: R2.78 CHC drug intervention: - first: R3.28 - last: R2.22 mean cost per drug: - first: R4.83 - last: R3.63
30	http://doi.org/10.1111/tmi.12487	2021-01-24	The health system burden of chronic disease care: an estimation of provider costs of selected chronic diseases in Uganda	Settumba, S. N. Sweeney, S. Seeley, J. Biraro, S. Mutungi, G. Munderi, P. Grosskurth, H. Vassall, A.	Uganda	2015	NA	Cost analysis	retrospective	bottom up + top down, prevalence based	no	To explore the chronic disease services in Uganda: their level of utilisation, the total service costs and unit costs per visit	public + private not for profit (two HC 3, one HC 2)	rural + urban	hospital + health centers	facility records, interviews, observations	/	11 months (collection, Mar 2012 - Jan 2013)	no information	no information/NA	hypertension	no information	no information	yes (hospital/HC)	burden of disease	no	yes (health facilities)	no	no	no information	direct	drugs, tranport, utilities, capital, staff	provider (public + private, different helath secotr levels)	US $ (2012)	per year (+ per visit)	for the whole hospital (+ per visit)		unit cost per visit: - Hospital: 4.65 $ - HC 4: 2.98 $ - HC 3: 3.50 $ (1.59-6.59) - HC 2: 3.29 $ (2.69-3.89)				unit costs per visit: - Hospital: 2.49 $ (of total 53%) - HC 4: 1.02 $ (34%) - HC 3: 0.48 $ (0.99-1.27) (27%) - HC 2: 0.38 $ (0.32-0.44) (12%)
34			Direct cost of care for hypertensive patients in Burkina Faso
			Relationship between Cost of Care and Medication Adherence among Hypertensive Patients Attending a Tertiary Health Facility in Ekiti State, Nigeria
											8 models
											incidence based 7
											prevalence based 1
[truncated: 17 more columns]
