# Supplementary material for: The economic burden of treating uncomplicated hypertension in Sub-Saharan Africa: a systematic literature review
Source: BMC Public Health. 2022 Aug 8;22:1507. doi: 10.1186/s12889-022-13877-4 (PMC9358363; doi:10.1186/s12889-022-13877-4)
Supplement: Supplementary file 3 — Additional file 3. [file 12889_2022_13877_MOESM3_ESM.xlsx]

## Sheet: CHEERS
Additional File 3: Quality assessment template Quality assessment for the studies used in the review with a description of the different tools and items.
Quality Assessment: CHEERS for cost effectiveness, cost utility, cost benefit (8)
Study ID	Authors	Title	Study design	Quality Assessment with CHEERS statement (y: yes, n: no, NA: not applicable)
				1. Title	2. Abstract	3. Backgrounds and Objective	4. Target Population and subgroups	5. Setting and location	6. Study perspective	7. Comparators	8. Time horizon	9. Discount rate	10. Choice of health outcome	11a. Measurement of effectiveness (single study-based)	11b. Measurement of effectiveness (Synthesis-based estimates)	12. Measurement and valuation of preference-based outcomes	13a. Estimating resources and costs (single study-based)	13b. Estimating resources and costs (Model-based economic evaluation)	14. Currency, price, date and conversion	15.Choice of model	16. Assumptions	17. Analytical methods	18. Study parameters	19. Incremental costs and outcomes	20a. Characterising uncertainity (single study-based)	20b. Characterising uncertainty (Model-based economic evaluation)	21. Characterising heterogeneity	22. Study findings, limitations, generalisability, current knowledge	23. source of funding	24. Conflicts of interest	yes	no	NA (real NA without doube questions)	Score (Y+ NA)	percentage (Y+NA of total)	total (new), if NA =Yes	Scale (if NA =Yes), total n=24
25	Watkins, D. A. Olson, Z. D. Verguet, S. Nugent, R. A. Jamison, D.T.	Cardiovascular disease and impoverishment averted due to a salt reduction policy in South Africa: an extended cost-effectiveness analysis	extended cost effectiveness analysis	Y	Y	Y	Y	Y	Y	Y	Y	Y	Y	NA	Y	NA	NA	Y	Y	Y	Y	Y	Y	Y	NA	Y	Y	Y	Y	Y	23	0	4 (1)	24	1	High	low	medium	high
26	Gaziano, T. A. Steyn, K. Cohen, D. J. Weinstein, M. C. Opie, L. H.	Cost-Effectiveness Analysis of Hypertension Guidelines in South Africa	cost benefit analysis	Y	Y	Y	Y	Y	N	Y	Y	Y	Y	NA	Y	NA	NA	Y	Y	Y	Y	Y	Y	Y	NA	Y	Y	Y	N	Y	21	2	4 (1)	22	0.92	High	<70% (<=16)	70-85% (17- 20)	>85% (>=21)
9	Subramanian, S. Hilscher, R. Gakunga, R. Munoz, B. Ogola, E.	Cost-effectiveness of risk stratified medication management for reducing premature cardiovascular mortality in Kenya	cost utility analysis	Y	Y	Y	Y	Y	Y	Y	Y	Y	Y	NA	Y	NA	NA	Y	Y	Y	Y	Y	Y	Y	NA	Y	Y	Y	Y	Y	23	0	4 (1)	24	1	High
18	Ekwunife, O. I. Okafor, C. E. Ezenduka, C. C. Udeogaranya, P. O.	Cost-utility analysis of antihypertensive medications in Nigeria: a decision analysis	cost utility analysis	Y	Y	Y	Y	Y	Y	Y	Y	Y	Y	NA	Y	NA	NA	Y	Y	Y	Y	Y	Y	Y	NA	Y	Y	Y	Y	Y	23	0	4 (1)	24	1	High
27	Gaziano, T. A. Bertram, M. Tollman, S. M. Hofman, K. J.	Hypertension education and adherence in South Africa: a cost-effectiveness analysis of community health workers	cost utility analysis	Y	Y	Y	Y	Y	N	Y	Y	N	Y	NA	Y	NA	NA	Y	Y	Y	Y	Y	Y	Y	NA	Y	Y	Y	N	Y	20	3	4 (1)	21	0.88	high
28	Basu, S. Wagner, R. G. Sewpaul, R. Reddy, P. Davies, J.	Implications of scaling up cardiovascular disease treatment in South Africa: a microsimulation and cost-effectiveness analysis	cost benefit analysis	Y	Y	Y	Y	Y	Y	Y	Y	Y	Y	NA	Y	NA	NA	Y	Y	Y	Y	Y	Y	Y	NA	Y	Y	Y	Y	Y	23	0	4 (1)	24	1	high
7	Jha, P. Bangoura, O. Ranson, K.	The cost-effectiveness of forty health interventions in Guinea	cost effectiveness analysis	y	y	y	y	Y	N	Y	Y	Y	Y	NA	Y	NA	NA	Y	Y	Y	Y	N	Y	Y	NA	N	Y	Y	N	N	18	5	4 (1)	19	0.79	medium
20	Hendriks, M. E. Bolarinwa, O. A. Nelissen, H. E. Boers, A. C. Gomez, G. B. Tan, S. S. Redekop, W. Adenusi, P. Lange, J. M. A. Agbede, K.	Costs of cardiovascular disease prevention care and scenarios for cost saving: a micro-costing study from rural Nigeria	cost minimization study	Y	Y	Y	Y	Y	Y	Y	Y	N	Y	Y	NA	NA	Y	NA	Y	Y	Y	Y	Y	Y	Y	NA	Y	Y	Y	Y	22	1	4 (1)	23	0.96	high
33	Pozo-Martin, F. Akazili, J. Der, R. Laar, A. Adler, A. J. Lamptey, P. Griffiths, U. K. Vassall, A.	Cost-effectiveness of a Community-based Hypertension Improvement Project (ComHIP) in Ghana: results from a modelling study	cost effectiveness analysis	Y	Y	Y	Y	Y	Y	Y	Y	Y	Y	Y	NA	NA	NA	Y	Y	Y	Y	Y	Y	Y	NA	Y	NA	Y	Y	N	21	1	5 (2)	23		high
19	Rosendaal, N. T. A. Hendriks, M. E. Verhagen, M. D. Bolarinwa, O. A. Sanya, E. O. Kolo, P. M. Adenusi, P. Agbede, K. Van Eck, D. Tan, S. S.	Costs and Cost-Effectiveness of Hypertension Screening and Treatment in Adults with Hypertension in Rural Nigeria in the Context of a Health Insurance Program	cost utility analysis	Y	Y	Y	Y	Y	Y	Y	Y	Y	Y	NA	Y	NA	NA	Y	Y	Y	Y	Y	Y	Y	NA	Y	Y	Y	Y	Y	23	0	4(1)	24		high
32	Oamen, T. E. Osemene, K. P.	Drug Utilization Evaluation of Medications Used by Hypertensive Patients in Hospitals in Nigeria	cost mimization analysis	N	Y	Y	Y	Y	N	Y	Y	Y	Y	Y	NA	NA	Y	NA	Y	Y	Y	Y	Y	Y	Y	NA	Y	N	Y	Y	20	3	4 (1)	21		high
21	Ilesanmi, O. S. Ige, O. K. Adebiyi, A. O.	The managed hypertensive: the costs of blood pressure control in a Nigerian town	cost effectiveness analysis	Y	Y	Y	Y	Y	N	Y	Y	N	Y	Y	NA	NA	Y	NA	Y	Y	N	Y	Y	Y	Y	NA	Y	Y	N	Y	19	4	4(1)	20		medium

## Sheet: COI
Quality Assessment tool for COI studies based on Larg et al. and CHEERS																												Score (overall: 25 single items)				Quality
Study ID	Title	A) Analytical framework						B) Methodology and data: how well were resources and productivity losses measured?										C) Analysis and reporting:								D) Additional information
		1. Was the motivation and perspective of the study stated?	2. Was the appropriate epidemiologic approach taken?	3. Was the study question well specified?				4. Was an appropriate method of quantification used such that				5. Was the resource quantification method well executed?				6. Were healthcare resources valued appropriately?	7. Was the approach for valuing production losses justified and assumptions valid?	8. Did the analysis address the study question?	9. Was a range of estimates presented?	10. Were the main uncertainties identified?	11. Was a sensitivity analysis performed?	12. Was adequate documentation and justification given for cost components, data and sources, assumptions and methods?	13. Was uncertainty around the estimates and its implications adequately discussed?	14. Were important limitations discussed regarding cost components, data, assumptions and methods?	15. Were the results presented at the appropriate level of detail to answer the study question (cost components, disease subtypes, severity, stage, subpopulation groups, cost bearers)?	16. Was a founding source mentioned?	17. Were conflicts of interest discussed?					low: <70% (< 18)	medium: 70-85% (18-21)	high: >85% (> 21)
				3.1 Were all relevant, non-trivial cost components and their stakeholders identified?	3.2 Were necessary timeframes specified?	3.3 Was a case disease or risk factor adequately and appropriately defined?	3.4 Was the counterfactual population occurrence plausible and meaningful?	4.1 additional, or excess, costs were measured?	4.2 only costs specific to (caused by) the health problem were included (confounders controlled)?	4.3 all important effects were captured?	4.5 the required level of detail could be provided?	5.1 For population based studies, were cost allocation methods, data and assumptions valid?	5.2 For person-based studies, were appropriate statistical tests performed and reported?	5.3 Were data representative of the study population?	5.4 Were there any other relevant resource quantification issues?													Yes	No	NA (without double, for pop., person based))	Y + NA
14	Anti-Hypertensive Prescription and Cost Patterns in an Outpatient Department of a Teaching Hospital in Lagos State Nigeria	Y	Y	Y	Y	Y	NA	N	Y	Y	Y	NA	Y	Y	NA	Y	NA	Y	Y	N	N	Y	Y	Y	Y	N	N	17	5	4 (3)	20	0.8	medium
15	Antihypertensive prescription among black patients without compelling indications: prescription, effectiveness, quality and cost of medication	Y	Y	Y	Y	Y	NA	N	Y	Y	Y	NA	Y	Y	NA	Y	NA	Y	N	N	N	Y	N	Y	Y	Y	Y	17	5	4 (3)	20	0.8	medium
16	Antihypertensive use, prescription patterns, and cost of medications in a Teaching Hospital in Lagos, Nigeria	Y	Y	Y	Y	Y	NA	N	Y	Y	Y	NA	N	Y	NA	Y	NA	Y	Y	N	N	Y	Y	N	Y	Y	Y	17	5	4 (3)	20	0.8	medium
17	Constraints to universal coverage: inequities in health service use and expenditures for different health conditions and providers	Y	Y	Y	Y	Y	Y	Y	N	Y	Y	NA	Y	Y	NA	Y	NA	Y	Y	N	N	Y	Y	Y	Y	Y	Y	20	3	3(2)	22	0.88	High
8	Cost and affordability of non-communicable disease screening, diagnosis and treatment in Kenya: Patient payments in the private and public sectors	Y	Y	Y	Y	Y	NA	N	Y	Y	Y	NA	Y	Y	NA	Y	NA	Y	N	Y	N	Y	Y	Y	Y	Y	Y	19	3	4 (3)	22	0.88	High
3	Cost of Hypertension Illness and Associated Factors Among Patients Attending Hospitals in Southwest Shewa Zone, Oromia Regional State, Ethiopia	Y	Y	Y	Y	Y	NA	Y	Y	Y	Y	NA	Y	Y	NA	Y	Y	Y	Y	N	N	Y	Y	Y	Y	N	Y	20	3	3 (2)	22	0.88	high
22	Cost of integrated chronic care for severe non-communicable diseases at district hospitals in rural Rwanda	Y	Y	Y	Y	Y	NA	Y	N	Y	Y	Y	NA	Y	NA	Y	NA	Y	N	N	N	Y	Y	Y	Y	Y	Y	18	4	4 (3)	21	0.84	medium
12	Management of Hypertension (HTN) in a Cardiology Department in Bamako (Mali): Financial Aspects	Y	Y	Y	Y	Y	Y	Y	Y	Y	Y	NA	Y	Y	NA	Y	NA	Y	Y	N	N	Y	Y	Y	Y	N	Y	20	3	3 (2)	22	0.88	high
4	Out of pocket expenditures among hypertensive patients and their households who visit public hospitals in Addis Ababa, Ethiopia, 2016	Y	Y	Y	Y	Y	NA	Y	Y	Y	Y	NA	Y	Y	N	Y	NA	Y	Y	Y	N	Y	Y	Y	Y	N	N	19	4	3 (2)	21	0.84	medium
5	Out-of-pocket expenditures for prevention and treatment of cardiovascular disease in general and specialised cardiac hospitals in Addis Ababa, Ethiopia: a cross-sectional cohort study	Y	Y	Y	Y	Y	NA	Y	Y	Y	Y	NA	Y	Y	Y	Y	NA	Y	Y	Y	N	Y	Y	Y	Y	Y	Y	22	1	3 (2)	24	0.96	high
11	Patient costs of hypertension care in public health care facilities in Kenya	Y	Y	Y	Y	Y	NA	Y	Y	Y	Y	NA	Y	Y	Y	Y	Y	Y	Y	N	N	Y	Y	Y	Y	Y	Y	22	2	2 (1)	23	0.92	high
24	Prevalence of cardiovascular risk factors in a middle-income country and estimated cost of a treatment strategy	Y	Y	Y	Y	Y	NA	N	Y	Y	Y	Y	NA	Y	NA	Y	NA	Y	N	Y	N	Y	Y	Y	Y	N	Y	18	4	4 (3)	21	0.84	medium
6	The Cost of Illness of Hypertension and Associated Factors at the University of Gondar Comprehensive Specialized Hospital Northwest Ethiopia, 2018	Y	Y	Y	Y	Y	NA	Y	Y	Y	Y	NA	Y	Y	NA	Y	Y	Y	Y	N	N	Y	Y	Y	Y	N	Y	20	3	3 (2)	22	0.88	high
23	The cost of providing hypertension health care in public health facilities case study of the NCD clinic at Rwinkwavu district hospital	Y	Y	Y	Y	Y	NA	Y	N	Y	Y	NA	Y	Y	NA	Y	NA	Y	N	N	N	Y	Y	Y	Y	Y	Y	18	4	4 (3)	21	0.85	medium
13	The global cost of nonoptimal blood pressure	Y	Y	Y	Y	Y	Y	Y	Y	Y	Y	Y	NA	Y	NA	Y	Y	Y	Y	Y	N	Y	Y	Y	Y	Y	Y	23	1	2 (1)	24	0.96	high
30	The health system burden of chronic disease care: an estimation of provider costs of selected chronic diseases in Uganda	Y	Y	Y	Y	Y	NA	Y	Y	Y	Y	Y	NA	Y	NA	Y	NA	Y	Y	Y	N	Y	Y	Y	Y	N	N	19	3	4 (3)	22	0.88	high
31	Prescription of pharmacotherapy and blood pressure control among hypertensive outpatients in two semi- urban hospitals in Cameroon: a cross-sectional study	Y	Y	Y	Y	Y	NA	N	N	Y	N	NA	Y	Y	Y	NA	NA	Y	Y	Y	N	Y	Y	Y	Y	N	Y	17	5	4 (3)	21	0.84	medium
2	Task shifting in the management of hypertension in Kinshasa, Democratic Republic of Congo: a cross-sectional study	Y	Y	Y	Y	Y	Y	N	Y	Y	Y	NA	Y	Y	Y	Y	NA	Y	Y	N	N	Y	Y	Y	Y	Y	Y	21	3	2(1)	22		high
10	Outcomes and costs of implementing a community-based intervention for hypertension in an urban slum in Kenya	Y	Y	Y	Y	Y	Y	N	Y	Y	Y	NA	Y	Y	Y	Y	NA	Y	N	N	N	Y	Y	Y	Y	Y	Y	20	4	2(1)	21		medium

## Sheet: Before After
Quality Assessment Before/After intervention studies: National Heart, Lung and Blood Institute, National Institute of Health (NIH) Quality Assessment Tools
Study ID: 29, Title: Improving cost-effectiveness of hypertension management at a community health centre	Authors: Edwards, P. R.; Lunt, D. W.; Fehrsen, G. S.; Lombard, C. J.; Steyn, K.
Criteria	Yes	No	other	Overall
1. Was the study question or objective clearly stated?	X
2. Were eligibility/selection criteria for the study population prespecified and clearly described?	X
3. Were the participants in the study representative of those who would be eligible for the test/service/intervention in the general or clinical population of interest?	X
4. Were all eligible participants that met the prespecified entry criteria enrolled?		X
5. Was the sample size sufficiently large to provide confidence in the findings?		X
6. Was the test/service/intervention clearly described and delivered consistently across the study population?		X
7. Were the outcome measures prespecified, clearly defined, valid, reliable, and assessed consistently across all study participants?	X
8. Were the people assessing the outcomes blinded to the participants' exposures/interventions?		X
9. Was the loss to follow-up after baseline 20% or less? Were those lost to follow- up accounted for in the analysis?		X
10. Did the statistical methods examine changes in outcome measures from before to after the intervention? Were statistical tests done that provided p values for the pre-to-post changes?	X
11. Were outcome measures of interest taken multiple times before the intervention and multiple times after the intervention (i.e., did they use an interrupted time-series design)?	X
12. If the intervention was conducted at a group level (e.g., a whole hospital, a community, etc.) did the statistical analysis take into account the use of individual-level data to determine effects at the group level?		X
Total	6	6		Low (50%)

## Sheet: Rob2
Quality Assessment Cluster randomized trial: RoB 2 CRT tool (the overall quality was assessed using the tool's diagram, see algorithm presented in the tool) (NA: Non applicable, NI: no information)
Study ID: 1, Title: Improved retention rates with low‐cost interventions in hypertension and diabetes management in a rural African environment of nurse‐led care: a cluster‐randomised trial	Authors: Labhardt, N. D.; Balo, J-R.; Ndam, M.; Manga, E.; Stoll, B.
Criteria		Yes (Y)	Partly yes (PY)	Partly No (PN)	No (N)	Other	Overall (risk of bias)
1a: Risk of bias arising from the randomization process	1a.1) Was the allocation sequence random?	Y					low
	1a.2) Was the allocation sequence concealed until clusters were enrolled and assigned to interventions?	Y
	1a.3) Did baseline differences between intervention groups suggest a problem with the randomization process?				N
1b: Risk of bias arising from the timing of identification or recruitment of participants in a cluster-randomized trial	1b.1) Were all the individual participants identified and recruited (if appropriate) before randomization of clusters?				N		some concerns
	1b.2) If N/PN/NI to 1b.1: Is it likely that selection of individual participants was affected by knowledge of the intervention assigned to the cluster?					NI
	1b.3) Were there baseline imbalances that suggest differential identification or recruitment of individual participants between intervention groups?				N
2: Risk of bias due to deviations from the intended interventions (effect of assignment to intervention)	2.1a) Were participants aware that they were in a trial?	Y					some concerns
	2.1b) If Y/PY/NI to 2.1a: Were participants aware of their assigned intervention during the trial?	Y
	2.2) Were carers and people delivering the interventions aware of participants' assigned intervention during the trial?	Y
	2.3) If Y/PY/NI to 2.1 or 2.2: Were there deviations from the intended intervention that arose because of the trial context?				N
	2.4) If Y/PY to 2.3: Were these deviations likely to have affected the outcome?					/
	2.5) If Y/PY/NI to 2.4: Were these deviations from intended intervention balanced between groups?					/
	2.6) Was an appropriate analysis used to estimate the effect of assignment to intervention?				N
	2.7) If N/PN/NI to 2.6: Was there potential for a substantial impact (on the result) of the failure to analyse participants in the group to which they were randomized?				N
2: Risk of bias due to deviations from the intended interventions (effect of adhering to intervention)	2.1) Were participants aware of their assigned intervention during the trial?	Y					low
	2.2) Were carers and people delivering the interventions aware of participants' assigned intervention during the trial?	Y
	2.3) [If applicable:] If Y/PY/NI to 2.1 or 2.2: Were important non-protocol interventions balanced across intervention groups?	Y
	2.4) [If applicable:] Were there failures in implementing the intervention that could have affected the outcome?			PN
	2.5) [If applicable:] Was there non-adherence to the assigned intervention regimen that could have affected participants’ outcomes?			PN
	2.6) If N/PN/NI to 2.3, or Y/PY/NI to 2.4 or 2.5: Was an appropriate analysis used to estimate the effect of adhering to the intervention?					NI
3: Risk of bias due to missing outcome data	3.1a) Were outcome data available for all clusters that recruited participants?	Y					low
	3.1b) Were outcome data available for all, or nearly all, participants within clusters?	Y
	3.2) If N/PN/NI to 3.1a or 3.1b: Is there evidence that the result was not biased by missing data?					/
	3.3) If N/PN to 3.2: Could missingness in the outcome depend on its true value?					/
	3.4) If Y/PY/NI to 3.3: Is it likely that missingness in the outcome depended on its true value?					/
4: Risk of bias in measurement of the outcome	4.1) Was the method of measuring the outcome inappropriate?				N		some concerns
	4.2) Could measurement or ascertainment of the outcome have differed between intervention groups?				N
	4.3a) If N/PN/NI to 4.1 and 4.2: Were outcome assessors aware that a trial was taking place?	Y
	4.3b) If Y/PY/NI to 4.3a: Were outcome assessors aware of the intervention received by study participants?	Y
	4.4) If Y/PY/NI to 4.3b: Could assessment of the outcome have been influenced by knowledge of intervention received?				N
	4.5) If Y/PY/NI to 4.4: Is it likely that assessment of the outcome was influenced by knowledge of intervention received?					/
5: Risk of bias in selection of the reported result	5.1) Were the data that produced this result analysed in accordance with a pre-specified analysis plan that was finalized before unblinded outcome data were available for analysis?	Y					low
	5.2) Is the numerical result being assessed likely to have been selected, on the basis of the results, from multiple eligible outcome measurements (e.g. scales, definitions, time points) within the outcome domain?				N
	5.3) Is the numerical result being assessed likely to have been selected, on the basis of the results, from multiple eligible analyses of the data?				N
Total		Some concerns (medium quality)
